# Supplementary material for: The SARS-CoV-2 neutralizing antibody response to SD1 and its evasion by BA.2.86
Source: Nat Commun. 2024 Mar 28;15:2734. doi: 10.1038/s41467-024-46982-6 (PMC10978878; doi:10.1038/s41467-024-46982-6)
Supplement: Supplementary file 4 — Source Data [file 41467_2024_46982_MOESM4_ESM.zip › Source Data 1.xlsx]

## Sheet: Sheet1
	Primer sequences used to generate pseudoviruses. Related to Plasmid construction and pseudotyped lentiviral particle production.
	Construct	Primer	Sequence (5’to 3’)
	Insert for use in pcDNA3.1 vector	pcDNA3.1_Bam_F	GGATCCATGTTCCTGCTGACCACCAAGAG
		pcDNA3.1_Tag_S_Eco_R	GAATTCTCACTTCTCGAACTGAGGGTGGC
	pcDNA3.1 vector	pcDNA3.1_Tag_S_EcoRI_F	GCCACCCTCAGTTCGAGAAGTGAGAATTC
		pcDNA3.1_BamHI_R	CTCTTGGTGGTCAGCAGGAACATGGATCC
	XBB.1.5.10	F456L_F	CCTGTACAGACTGTTAAGAAAGAGCAAG
		F456L_R	CTTGCTCTTTCTTAACAGTCTGTACAGG
	XBB.1.5.70	L455F_F456L_F	CAATTACCTGTACAGATTCTTAAGAAAGAGCAAG
		L455F_F456L_R	CTTGCTCTTTCTTAAGAATCTGTACAGGTAATTG
	XBB.1.5+T323I	T323I_F	GAGTGCAGCCTATCGAGAGCATCGTG
		T323I_R	CACGATGCTCTCGATAGGCTGCACTC
	XBB.1.5+K529N	K529N_F	CGGCCCTAAGAATAGCACCAATCTG
		K529N_R	CAGATTGGTGCTATTCTTAGGGCCG
	XBB.1.5+T547I	T547I_F	CAATGGTCTAATTGGAACGGGCGTG
		T547I_R	CACGCCCGTTCCAATTAGACCATTG
	XBB.1.5+T547K	T547K_F	CAATTTCAATGGTCTAAAGGGAACGGGCGTGCT
		T547K_R	AGCACGCCCGTTCCCTTTAGACCATTGAAATTG
	XBB.1.5+E554K	E554K_F	CGGGCGTGCTGACCAAGAGCAATAAGAAG
		E554K_R	CTTCTTATTGCTCTTGGTCAGCACGCCCG
	XBB.1.5+N556K	N556K_F	CTGACCGAGAGCAAGAAGAAGTTTCTTCC
		N556K_R	GGAAGAAACTTCTTCTTGCTCTCGGTCAG
	XBB.1.5+L560Q	L560Q_F	GCAATAAGAAGTTTCAGCCCTTTCAACAATTC
		L560Q_R	GAATTGTTGAAAGGGCTGAAACTTCTTATTGC
	XBB.1.5+A570D	A570D_F	CGGCAGAGACATCGACGACACCACAGATG
		A570D_R	CATCTGTGGTGTCGTCGATGTCTCTGCCG
	XBB.1.5+A570V	A570V_F	CGGCAGAGACATCGTCGACACCACAGATG
		A570V_R	CATCTGTGGTGTCGACGATGTCTCTGCCG
	XBB.1.5+T572I	T572I_F	GACATCGCCGACATCACAGATGCTGTAAG
		T572I_R	CTTACAGCATCTGTGATGTCGGCGATGTC
	XBB.1.5+T573I	T573I_F	CATCGCCGACACCATAGATGCTGTAAGAG
		T573I_R	CTCTTACAGCATCTATGGTGTCGGCGATG
	XBB.1.5+E583D	E583D_F	CCCTCAGACCCTGGATATCCTGGACATCAC
		E583D_R	GTGATGTCCAGGATATCCAGGGTCTGAGGG
	Primer sequences used to generate antibodies.
	Construct	Primer	Sequence (5’to 3’)
	RT-PCR	5' L VH1	ACAGGTGCCCACTCCCAGGTGCAG
		5' L VH2	GACCATCCCTTCATCAGATCACC
		5' L VH3	AAGGTGTCCAGTGTGARGTGCAG
		5' L VH4/6	CCCAGATGGGTCCTGTCCCAGGTGCAG
		5' L VH5	CAAGGAGTCTGTTCCGAGGTGCAG
		5' L VH7	GGCAGCAGCAACAGCAGGTGCAGC
		3' Cγ CH1	GGAAGGTGTGCACGCCGCTGGTC
		3′ Cμ CH1	GGGAATTCTCACAGGAGACGA
		5' L VK1/2	ATGAGGSTCCCYGCTCAGCTGCTGG
		5' L VK3	CTCTTCCTCCTGCTACTCTGGCTCCCAG
		5' L VK4	ATTTCTCTGTTGCTCTGGATCTCTG
		3' CK 543	GTTTCTCGTAGTCTGCTTTGCTCA
		5' L Vλ1	GGTCCTGGGCCCAGTCTGTGCTG
		5' L Vλ2	GGTCCTGGGCCCAGTCTGCCCTG
		5' L Vλ3	GCTCTGTGACCTCCTATGAGCTG
		5' L Vλ4/5	GGTCTCTCTCSCAGCYTGTGCTG
		5' L Vλ6	GTTCTTGGGCCAATTTTATGCTG
		5' L Vλ7	GGTCCAATTCYCAGGCTGTGGTG
		5' L Vλ8	GAGTGGATTCTCAGACTGTGGTG
		3' Cλ	CACCAGTGTGGCCTTGTTGGCTTG
	Nested-PCR	FIn_AgeI_VH1	CATCCTTTTTCTAGTAGCAACTGCAACCGGTGTACATTCCCAGGTGCAGCTGGTGCAG
		FIn_AgeI_VH1_5	CATCCTTTTTCTAGTAGCAACTGCAACCGGTGTACATTCCGAGGTGCAGCTGGTGCAG
		FIn_AgeI_VH1–18	CATCCTTTTTCTAGTAGCAACTGCAACCGGTGTACATTCCCAGGTTCAGCTGGTGCAG
		FIn_AgeI_VH1–24	CATCCTTTTTCTAGTAGCAACTGCAACCGGTGTACATTCCCAGGTCCAGCTGGTACAG
		FIn_AgeI_VH2	CATCCTTTTTCTAGTAGCAACTGCAACCGGTGTACATTCCCAGATCACCTTGAAGGAG
		Fin_AgeI_VH3	CATCCTTTTTCTAGTAGCAACTGCAACCGGTGTACATTCTGAGGTGCAGCTGGTGGAG
		FIn_AgeI_VH3–9/30/33	CATCCTTTTTCTAGTAGCAACTGCAACCGGTGTACATTCCGAAGTGCAGCTGGTGGAG
		FIn_AgeI_VH3-23	CATCCTTTTTCTAGTAGCAACTGCAACCGGTGTACATTCCGAGGTGCAGCTGTTGGAG
		FIn_AgeI_VH3–33	CATCCTTTTTCTAGTAGCAACTGCAACCGGTGTACATTCCCAGGTGCAGCTGGTGGAG
		FIn_AgeI_VH4	CATCCTTTTTCTAGTAGCAACTGCAACCGGTGTACATTCCCAGGTGCAGCTGCAGGAG
		FIn_AgeI_VH4-34	CATCCTTTTTCTAGTAGCAACTGCAACCGGTGTACATTCCCAGGTGCAGCTACAGCAG
		FIn_AgeI_VH4–39	CATCCTTTTTCTAGTAGCAACTGCAACCGGTGTACATTCCCAGCTGCAGCTGCAGGAG
		FIn_AgeI_VH6–1	CATCCTTTTTCTAGTAGCAACTGCAACCGGTGTACATTCCCAGGTACAGCTGCAGCAG
		R_126KasI_IgCH134	TGTGCACGCCGCTGGTCAGGGCGCC
		R_126KasI_IgCH2	TGTGCACGCCGCTGGTCAGAGCGCC
		Rin_SalI_JH1_2_4_5	GAAGACCGATGGGCCCTTGGTCGACGCTGAGGAGACGGTGACCAG
		Rin_SalI_JH3	GAAGACCGATGGGCCCTTGGTCGACGCTGAAGAGACGGTGACCATTG
		Rin_SalI_JH6	GAAGACCGATGGGCCCTTGGTCGACGCTGAGGAGACGGTGACCGTG
		FIn_AgeI_VL1	CATCCTTTTTCTAGTAGCAACTGCAACCGGTTCCTGGGCCCAGTCTGTGYTGACKCAG
		FIn_AgeI_VL1-40	CATCCTTTTTCTAGTAGCAACTGCAACCGGTTCCTGGGCCCAGTCTGTCGTGACGCAG
		FIn_AgeI_VL2	CATCCTTTTTCTAGTAGCAACTGCAACCGGTTCCTGGGCCCARTCTGCCCTGACTCAG
		FIn_AgeI_VL3_10	CATCCTTTTTCTAGTAGCAACTGCAACCGGTTCCTGGGCCTCCTATGAGCTGACWCAG
		FIn_AgeI_VL4_5_9	CATCCTTTTTCTAGTAGCAACTGCAACCGGTTCCTGGGCCCAGCCTGTGCTGACTCAR
		FIn_AgeI_VL5-45	CATCCTTTTTCTAGTAGCAACTGCAACCGGTTCCTGGGCCCAGGCTGTGCTGACTCAR
		FIn_AgeI_VL4-69	CATCCTTTTTCTAGTAGCAACTGCAACCGGTTCCTGGGCCCAGCTTGTGCTGACTCAA
		FIn_AgeI_VL6-57	CATCCTTTTTCTAGTAGCAACTGCAACCGGTTCCTGGGCCAATTTTATGCTGACTCAG
		FIn_AgeI_VL7_8	CATCCTTTTTCTAGTAGCAACTGCAACCGGTTCCTGGGCCCAGWCTGTGGTGACYCAG
		Rin_XhoI_CL	CTTGTTGGCTTGAAGCTCCTCACTCGAGGGYGGGAACAGAGTG
		FIn_AgeI_VK1-5	CATCCTTTTTCTAGTAGCAACTGCAACCGGTGTACATTCCGACATCCAGATGACCCAGTC
		FIn_AgeI_VK1-6	CATCCTTTTTCTAGTAGCAACTGCAACCGGTGTACATTCCGCCATCCAGATGACCCAGTC
		FIn_AgeI_VK1-9	CATCCTTTTTCTAGTAGCAACTGCAACCGGTGTACATTCCGACATCCAGTTGACCCAGTCT
		FIn_AgeI_VK1-13	CATCCTTTTTCTAGTAGCAACTGCAACCGGTGTACATTCCGCCATCCAGTTGACCCAGTC
		FIn_AgeI_VK1D-8	CATCCTTTTTCTAGTAGCAACTGCAACCGGTGTACATTCCGTCATCTGGATGACCCAGTC
		FIn_AgeI_VK1D-43	CATCCTTTTTCTAGTAGCAACTGCAACCGGTGTACATTCCGCCATCCGGATGACCCAGTC
		FIn_AgeI_VK2-24	CATCCTTTTTCTAGTAGCAACTGCAACCGGTGTACATTCCGATATTGTGATGACCCAGAC
		FIn_AgeI_VK2-30	CATCCTTTTTCTAGTAGCAACTGCAACCGGTGTACATTCCGATGTTGTGATGACTCAGTC
		FIn_AgeI_VK2_4	CATCCTTTTTCTAGTAGCAACTGCAACCGGTGTACATTCCGAYATYGTGATGACYCAGTC
		FIn_AgeI_VK3-11_20	CATCCTTTTTCTAGTAGCAACTGCAACCGGTGTACATTCCGAAATTGTGTTGACRCAGTC
		FIn_AgeI_VK3-15	CATCCTTTTTCTAGTAGCAACTGCAACCGGTGTACATTCCGAAATAGTGATGACGCAGTC
		Rin_BsiWI_JK1_2_4	GAAGACAGATGGTGCAGCCACCGTACGTTTGATTCCACCTTGGTC
		Rin_BsiWI_JK3	GAAGACAGATGGTGCAGCCACCGTACGTTTGATATCCACTTTGGTC
		RIn_BsiWI_JK5	GAAGACAGATGGTGCAGCCACCGTACGTTTAATCTCCAGTCGTGTC
