# Supplementary material for: The SARS-CoV-2 neutralizing antibody response to SD1 and its evasion by BA.2.86
Source: Nat Commun. 2024 Mar 28;15:2734. doi: 10.1038/s41467-024-46982-6 (PMC10978878; doi:10.1038/s41467-024-46982-6)
Supplement: Supplementary file 4 — Source Data [file 41467_2024_46982_MOESM4_ESM.zip › Source Data 2.xlsx]

## Sheet: Figure 2a
mAb conc. (μg/mL)	Victoria		BA.1		BA.1.1		BA.2		BA.2.12.1		BA.2.75		BA.4/5		BA.4.6		BA.2.75.2		BA.2.3.20		BA.2.10.4		BQ.1		BQ.1.1		BS.1		BF.7		BJ.1		BN.1		CH.1.1		CA.3.1		XBB		XBB.1		XBB.1.5		XBB.1.5.10		XBB.1.5.70
	Exp.1	Exp.2	Exp.1	Exp.2	Exp.1	Exp.2	Exp.1	Exp.2	Exp.1	Exp.2	Exp.1	Exp.2	Exp.1	Exp.2	Exp.1	Exp.2	Exp.1	Exp.2	Exp.1	Exp.2	Exp.1	Exp.2	Exp.1	Exp.2	Exp.1	Exp.2	Exp.1	Exp.2	Exp.1	Exp.2	Exp.1	Exp.2	Exp.1	Exp.2	Exp.1	Exp.2	Exp.1	Exp.2	Exp.1	Exp.2	Exp.1	Exp.2	Exp.1	Exp.2	Exp.1	Exp.2	Exp.1	Exp.2
10	41.8531	38.6163	94.5322	96.1871	93.18	94.58	97.138	93.701	95.01	96.51	92.83	91.91	95.4316	93.8834	94.79	95.64	95.78	95.42	94.5	95.02	97	97	95.32	94.53	95.2292	95.6771	96.2517	95.9869	91.5462	94.2172	96.38	95.73	97	95	97	97	96.59	97.04	98	97	98	97	93.27	93.94	90.32	95.16	93.39	94.27
2.5	31.5678	44.0022	95.2601	96.928	93.08	93.7	97.1492	96.4321	97.07	96.43	93.34	93.09	96.0376	94.1764	94.42	94.85	95.42	96.72	94.58	95.33	97	97	95.56	94.94	96.0849	96.6817	96.528	96.7734	92.9279	94.8188	96.25	96.21	96	96	96	97	96.83	97.44	97	97	97	97	93.16	94.07	90.32	95.3	93.7	93.8
0.625	59.7152	45.0401	92.1692	94.9775	89.77	91.77	96.0347	96.4456	96.75	95.84	91.77	91.26	96.1201	96.0612	93.16	94.72	96.05	97.09	94.29	94.4	96	96	95.19	94.35	95.8286	96.3605	95.8921	95.9133	91.498	93.5212	95.4	94.42	95	94	97	95	94.66	95.69	96	96	96	96	92.02	92.94	90.06	94.47	92.22	93.32
0.15625	27.3633	36.413	81.1658	79.8726	73.94	76.13	88.1911	89.1175	91.93	89.53	80.34	82.33	88.8256	88.3153	83.35	86.93	90.51	92.2	86.67	85.57	92	92	90.85	88.17	90.6103	91.4307	90.4772	90.2341	82.0263	85.0557	84.82	82.38	88	84	89	86	87.03	85.46	91	90	90	88	82.1	83.08	83.62	85.51	85.12	86.3
0.0390625	4.15163	19.2127	56.7132	60.0895	41.18	43.82	63.8464	64.339	71	67.52	54.19	54	60.5435	56.2509	52.55	57.1	68.52	69.69	59.27	61.21	67	66	69.86	67.06	68.4417	69.5805	67.2062	68.7708	49.0933	57.6379	53.19	48.26	61	56	66	56	65.21	60.77	67	60	65	62	54.38	52.31	61.61	54.54	59.69	59.61
0.00976562	6.55698	0.367215	32.5835	45.4022	17	20.07	32.3759	29.431	45.49	39.02	23.96	27.11	33.9312	24.4465	17.06	24.26	29.56	21.64	26.65	30.49	31	30	39.64	35.02	28.1237	38.8036	32.336	32.6975	24.5068	26.2213	22.93	8.96	26	19	33	24	28.18	28.96	28	24	29	25	21.37	23.24	32.2	21.27	29.16	25.48
0.00244141	1.80401	0	24.962	29.0584	10.2	8.56	14.9186	16.1254	29.54	22.49	7.12	10.68	17.211	5.46489	9.8	9.98	16.55	17.41	13.48	16.91	8	13	21.92	14.7	4.41448	20.5361	13.362	16.8054	7.02997	15.5818	5.72	0	13	3	13	11	11.56	18.49	7	6	3	0	9.11	8.91	19.75	5.23	12	8.79
0.000610352	0	0	14.9788	18.9765	8.38	5.17	13.0987	11.7736	18.41	15.82	6.14	1.92	13.7305	0.684678	2.28	10.49	2.12	2.68	5.89	8.75	0	6	8.88	10.36	5.93559	12.1981	5.26598	7.49374	4.83976	10.684	6.28	0	9	0	9	5	3.06	10.59	0	2	0	0	6.08	5.4	4.23	3.24	4.97	5.01
0.000152588	0	0	11.8363	0	2.81	4.67	10.3078	9.38637	10.71	1.82	0.67	0.35	4.03234	0	1.61	5.11	0.67	3.16	3.03	9.05	0	0	3.63	4.72	1.60832	6.14105	0	2.3331	3.25884	3.78708	3.47	0	0	0	6	0	0	6.78	0	0	0	0	2.63	2.19	2.51	0.24	3.79	4.42
3.8147e-05	0	0	0	0	0	0	6.73924	6.71194	0	0	0	0	0	0	0	0	0	0	0	0	0	0	0	0	1.75146	0	0	0	0	0	0	0	0	0	0	0	0	0	0	0	0	0	0	0	0	0	0	0
9.53674e-06	0	0	0	0	0	0	0	0	0	0	0	0	0	0	0	0	0	0	0	0	0	0	0	0	0	0	0	0	0	0	0	0	0	0	0	0	0	0	0	0	0	0	0	0	0	0	0	0
mAb conc. (μg/mL)	Victoria		Alpha		Beta		Gamma		Delta
	Exp.1	Exp.2	Exp.1	Exp.2	Exp.1	Exp.2	Exp.1	Exp.2	Exp.1	Exp.2
10	41.8531	38.6163	72.01	76.34	68.39	68.79	62.37	57.1	70.73	65.6
2.5	31.5678	44.0022	78.37	76.67	71.5	70.57	63.32	59.26	70.03	66.12
0.625	59.7152	45.0401	71.68	69.37	63.71	63.13	57.33	54.44	63.04	59.84
0.15625	27.3633	36.413	55.06	50.38	43.2	44.48	33.7	32.45	35.18	33.99
0.0390625	4.15163	19.2127	18.68	10.39	6.47	10.65	17.97	11.14	2.12	0
0.00976562	6.55698	0.367215	0	0	0	0	8.27	6.26	0	0
0.00244141	1.80401	0	0	0	0	0	3.21	5.56	0	0
0.000610352	0	0	0	0	0	0	3.21	0	0	0
0.000152588	0	0	0	0	0	0	0	0	0	0
3.8147e-05	0	0	0	0	0	0	0	0	0	0
9.53674e-06	0	0	0	0	0	0	0	0	0	0

## Sheet: Figure 2b
mAb conc. (μg/mL)	Victoria		Alpha		Beta		Gamma		Delta		BA.1		BA.1.1		BA.2		BA.2.12.1		BA.2.75		BA.2.75.2		BA.2.75.5		BA.4.6		BA.5		BQ.1		BQ.1.1		BN.1		BA.2.3.20		XBB.1.5
10	99.72	97.81	92.51	90.55	98.84	97.57	92.31	92.35	95.76	93.69	100	100	99.83	99.46	100	100	100	100	98.53	98.72	96	97.4	97.03	99.47	98.87	98.2	99.39	99.71	99.53	99.4	98.61	98.94	98.68	98.99	91.94	97.45	98	98
2.5	98.89	99	93.54	90.81	96.9	96.96	91.4	93.2	93.21	93.37	99.66	100	99.31	99.64	100	99.85	100	99.55	98.95	99.09	96.67	97.92	97.03	99.47	98.31	96.41	99.09	100	99.53	99.7	98.26	97.89	99.47	99.49	96.77	98.91	98	98
0.625	98.06	97.01	90.7	85.04	98.06	95.14	89.37	85.55	91.85	90.78	98.66	98.88	98.46	99.1	99.18	99.7	99.3	100	98.11	98.35	96	97.92	98.02	98.42	94.92	95.21	99.39	98.85	98.14	99.1	97.22	97.18	98.68	98.82	96.37	95.62	95	97
0.15625	70	60.36	62.27	53.54	71.32	65.96	61.99	51.27	55.01	57.12	74.16	65.54	65.69	74.55	73.01	81.82	82.13	82.33	68.76	72.76	94	91.15	80.69	89.47	71.19	64.67	76.29	78.51	88.37	81.49	87.5	84.51	81.27	82.94	79.44	79.56	68	56
0.0390625	23.19	23.31	19.38	27.03	41.09	35.27	33.03	28.33	21.56	21.56	30.54	29.96	30.19	48.38	22.09	43.03	37.12	24.61	30.19	39.12	52.67	48.96	35.15	47.37	38.42	25.75	23.1	30.66	33.02	32.54	34.38	31.34	32.45	42.23	14.52	14.96	31	23
0.00976562	17.22	18.33	7.24	9.19	34.5	29.48	22.17	17.85	19.35	15.79	15.1	17.23	18.35	32.49	16.97	13.94	11.6	0.89	8.18	19.93	30	29.69	13.86	12.11	24.29	5.39	6.69	16.05	4.65	5.07	14.58	15.85	15.57	14.02	0	0	24	6
0.00244141	9.44	3.39	0	0	23.26	22.8	20.59	12.75	8.15	8.83	11.74	12.75	16.81	26.35	7.57	12.88	3.94	0	0	7.31	7.33	9.9	2.97	6.93	16.38	4.19	0.91	0	1.16	2.69	2.78	6.69	6.33	1.35	0	0	18	5
0.000610352	0	0	0	0	13.18	16.41	7.92	11.61	6.79	7.12	0	3.37	5.66	6.5	0	4.7	0.46	0	0	0	0	0	0	0	6.21	0	0	0	0	0	0	0	0	0	0	0	6	4
0.000152588	0	0	0	0	0	0	0	0	4.85	5.34	0	0	0	0	0	3.18	0	0	0	0	0	0	0	0	0	0	0	0	0	0	0	0	0	0	0	0	0	0
3.8147e-05	0	0	0	0	0	0	0	0	0	0	0	0	0	0	0	0	0	0	0	0	0	0	0	0	0	0	0	0	0	0	0	0	0	0	0	0	0	0
9.53674e-06	0	0	0	0	0	0	0	0	0	0	0	0	0	0	0	0	0	0	0	0	0	0	0	0	0	0	0	0	0	0	0	0	0	0	0	0	0	0

## Sheet: Figure 2c
Pseudovirus-IC50 (μg/mL)
	Vic	Alpha	Beta	Gamma	Delta	BA.1	BA.1.1	BA.2	BA.2.12.1	BA.2.75	BA.4/5	BA.4.6	BA.2.75.2	BA.2.3.20	BA.2.10.4	BQ.1	BQ.1.1	BS.1	BF.7	BJ.1	BN.1	CH.1.1	CA.3.1	XBB	XBB.1	XBB.1.5	XBB.1.5.10	XBB.1.5.70
SD1-1	4.982	0.205	0.289	0.504	0.364	0.017	0.049	0.015	0.012	0.041	0.028	0.034	0.018	0.024	0.023	0.017	0.019	0.02	0.035	0.046	0.034	0.024	0.023	0.028	0.032	0.045	0.012	0.024
Live virus-IC50 (μg/mL)
	Vic	Alpha	Beta	Gamma	Delta	BA.1	BA.1.1	BA.2	BA.2.12.1	BA.2.3.20	BA.2.75	BA.2.75.2	BA.2.75.5	BA.4.6	BA.5	BQ.1	BQ.1.1	BN.1	XBB.1.5
SD1-1	0.068	0.093	0.031	0.073	0.085	0.049	0.034	0.044	0.059	0.092	0.062	0.03	0.047	0.064	0.064	0.057	0.05	0.048	0.066

## Sheet: Figure 2d
SD1-1:
	mAb conc. (μg/mL)	BA.2		XBB.1.5		XBB.1.5.10		XBB.1.5.70		BA.2.86		BA.4
		Exp.1	Exp.2	Exp.1	Exp.2	Exp.1	Exp.2	Exp.1	Exp.2	Exp.1	Exp.2	Exp.1	Exp.2
	10	94.41	94.38	93.27	93.94	90.32	95.16	93.39	94.27	0	0	91.93	92.07
	2.5	94.7	93.88	93.16	94.07	90.32	95.3	93.7	93.8	0	0	91.28	93.13
	0.625	93.81	94.55	92.02	92.94	90.06	94.47	92.22	93.32	0	0	91.55	91.38
	0.15625	87.45	87.62	82.1	83.08	83.62	85.51	85.12	86.3	0	0	80.27	81.96
	0.0390625	67.12	63.87	54.38	52.31	61.61	54.54	59.69	59.61	0	0	54.41	53.82
	0.00976562	37.26	30.17	21.37	23.24	32.2	21.27	29.16	25.48	0	0	26.18	22.77
	0.00244141	20.94	13.41	9.11	8.91	19.75	5.23	12	8.79	0	0	11.78	14.08
	0.000610352	8.84	13.61	6.08	5.4	4.23	3.24	4.97	5.01	0	0	5.15	7.78
	0.000152588	9.48	6.84	2.63	2.19	2.51	0.24	3.79	4.42	0	0	2.63	7.93
	3.8147e-05	6.36	5.37	0	0	0	0	0	0	0	0	0	0
	9.53674e-06	0	0	0	0	0	0	0	0	0	0	0	0
SD1-2:	mAb conc. (μg/mL)	BA.2		XBB.1.5		XBB.1.5.10		XBB.1.5.70		BA.2.86		BA.4
		Exp.1	Exp.2	Exp.1	Exp.2	Exp.1	Exp.2	Exp.1	Exp.2	Exp.1	Exp.2	Exp.1	Exp.2
	10	91.14	90.48	88.31	87.96	89.45	94.59	87.88	88.44	0	0	87.71	88.69
	2.5	92.25	91.15	88.58	88.42	89.5	95.14	88.95	88.95	0	0	88.5	87.96
	0.625	91.45	92.23	86.93	86.72	89.69	93.84	88.52	87.79	0	0	87.3	87.71
	0.15625	86.31	87.56	78.58	76.73	81.19	86.09	82.58	82.32	0	0	80.55	81.02
	0.0390625	64.75	70.16	48.1	46.79	54.93	60.95	61.59	58.86	0	0	52.26	56.11
	0.00976562	35.77	41.37	19.53	12.69	23.15	30.29	24.73	30.72	0	0	26.3	29.91
	0.00244141	19.08	26.95	10.78	6.1	7.03	17.47	13.67	16.95	0	0	10.28	13.03
	0.000610352	13.9	16.39	9.1	5.9	3.52	14.38	6.53	12.72	0	0	7.07	7.98
	0.000152588	4.44	9.76	2.34	3.73	1.83	4.97	2.31	8.7	0	0	0.34	5.27
	3.8147e-05	7.55	3.57	0	0	0	0	0	0	0	0	0	0
	9.53674e-06	0	0	0	0	0	0	0	0	0	0	0	0
SD1-3:	mAb conc. (μg/mL)	BA.2		XBB.1.5		XBB.1.5.10		XBB.1.5.70		BA.2.86		BA.4
		Exp.1	Exp.2	Exp.1	Exp.2	Exp.1	Exp.2	Exp.1	Exp.2	Exp.1	Exp.2	Exp.1	Exp.2
	10	98.92	99.3	99.12	99.2	99.74	99.68	99	99	0	0	99.17	99.37
	2.5	98.33	98.26	97.87	97.93	99.32	99.32	98	98	0	0	98.43	98.61
	0.625	90.04	91.85	87.09	87.95	95.01	95.73	91	91	0	0	88.61	89.99
	0.15625	62.56	63.65	57.2	60.84	73.66	74.97	71	71	0	0	55.05	56.17
	0.0390625	29.72	31.38	25.91	33.39	42.12	42.34	41	40	0	0	17.48	21.76
	0.00976562	8.74	14.08	8.68	11.28	17.73	19.69	16	10	0	0	5.34	10.92
	0.00244141	4.04	7.17	1.09	3.77	9.93	8.39	2	2	0	0	0.84	7.6
	0.000610352	6.12	5.79	0	0	4.89	0	0	0	0	0	5.44	5.96
	0.000152588	0.83	1.09	0	0	0	0	0	0	0	0	1.19	3.41
	3.8147e-05	0	0	0	0	0	0	0	0	0	0	0	0
	9.53674e-06	0	0	0	0	0	0	0	0	0	0	0	0
SD1-4:	mAb conc. (μg/mL)	BA.2		XBB.1.5		XBB.1.5.10		XBB.1.5.70		BA.2.86		BA.4
		Exp.1	Exp.2	Exp.1	Exp.2	Exp.1	Exp.2	Exp.1	Exp.2	Exp.1	Exp.2	Exp.1	Exp.2
	10	99	100	98	98	99	99	94	93	0	0	99	100
	2.5	99	100	97	98	98	98	90	89	0	0	99	99
	0.625	95	95	87	88	88	89	82	79	0	0	91	92
	0.15625	71	72	56	60	60	62	64	63	0	0	67	66
	0.0390625	41	45	26	31	32	36	41	39	0	0	34	30
	0.00976562	25	30	8	17	20	23	19	16	0	0	19	10
	0.00244141	23	25	2	10	18	20	13	11	0	0	14	3
	0.000610352	18	20	0	0	13	16	9	0	0	0	0	1
	0.000152588	16	17	0	0	10	13	8	0	0	0	0	0
	3.8147e-05	11	15	0	0	5	7	7	0	0	0	0	0
	9.53674e-06	0	0	0	0	0	0	0	0	0	0	0	0

## Sheet: Figure 2e
Pseudovirus-IC50 (μg/mL)
	Alpha	BA.1	BA.2	BA.4/5	XBB.1.5	XBB.1.16.1	XBB.1.5.10	XBB.1.5.70	BA.2.86	BA.2.86-I670V	JN.1	JN.4
SD1-1	0.205	0.017	0.015	0.028	0.045	0.024	0.012	0.017	>10	>10	>10	>10
SD1-2	0.212	0.055	0.012	0.03	0.043	0.02	0.026	0.026	>10	>10	>10	>10
SD1-3	0.09	0.09	0.068	0.092	0.096	0.052	0.05	0.069	>10	>10	>10	>10
SD1-4	0.034	0.056	0.016	0.065	0.094	0.089	0.035	0.071	>10	>10	>10	>10

## Sheet: Figure 3b
Conc. (μg/mL)	SD1-1		SD1-2		SD1-3		SD1-4		BA.4/5-2		28C
10	0	0	0	0	0	0	0	0	91.4	93	0	0
2.5	0	0	0	0	0	0	0	0	83.3	84.3	0	0
0.625	0	0	0	0	0	0	0	0	71	71.6	0	0
0.15625	0	0	0	0	0	0	0	0	16.5	15.7	0	0
0.0390625	0	0	0	0	0	0	0	0	4.8	5.4	0	0
0.0097656	0	0	0	0	0	0	0	0	4.4	3.5	0	0
0.0024414	0	0	0	0	0	0	0	0	3.20088	3.2	0	0
0.0006104	0	0	0	0	0	0	0	0	0	0	0	0

## Sheet: Figure 3d
Conc. (μg/mL)	SD1-1		SD1-2		SD1-3		SD1-4		BA.4/5-2		28C
20	75.52	75.61	73.23	69.3	58.76	50.84	59.67	60.24	87.7	90.17	0	0
5	61.68	68.74	69.23	67.36	54.2	49.42	58.04	55.74	81.12	86.94	0	0
1.25	47.04	51.85	57.84	54.4	47.88	40.67	47.26	48.47	69.73	78.91	0	0
0.3125	24.25	18.58	34.59	27.51	36.27	30.98	30.98	21.77	59.86	66.92	0	0
0.078125	4	8.84	12.22	2.84	20.52	18.76	13.19	0.83	41.73	48.83	0	0
0.0195312	0	0	0	0	0	0	0	0	0	0	0	0

## Sheet: Figure 5b
	Victoria				XBB.1.5
Lab ID	Mock-depleted	SD1-depleted		Lab ID	Mock-depleted	SD1-depleted
L1	13351.7	13003.9		L1	730.094	366.958
L2	18769.7	18864.2		L2	709.982	366.95
L3	14014.7	13911		L3	620.631	745.121
L4	10931.8	11401.8		L4	527.194	524.747
L5	13961.6	15160.7		L5	244.494	185.947
L6	8892.7	9920.2		L6	427.3	319.3
L7	7511.1	6505.2		L7	427.3	319.3
L8	15338.2	13829		L8	1038.4	758.86
L9	10567.2	8340.5		L9	185.54	40.58
L10	3617.6	2927.5		L10	185.5	40.5
L11	13293.6	13597.1		L11	189.48	104.71
L12	8416	6868.3		L12	93.74	22.67
L13	4295.6	3586.7		L13	93.7	60.6
L14	4972.3	3325.9		L14	340.7	60
L15	10842.5	10857.2		L15	540.3	30.75
L16	2037.9	1842.7		L16	275.6	30.7
L17	8036.8	7313.3		L17	75.46	42.32
L18	5741.5	6997.7		L18	75.4	42.3

## Sheet: Figure 6c
SD1-1:
	mAb conc. (μg/mL)	XBB.1.5		XBB.1.5+T323I		XBB.1.5+K529N		XBB.1.5+T547I (XBB.1.16.1)		XBB.1.5+T547K (Omicron)		XBB.1.5+E554K		XBB.1.5+N556K		XBB.1.5+L560Q		XBB.1.5+A570D (Alpha)		XBB.1.5+A570V		XBB.1.5+T572I		XBB.1.5+T573I		XBB.1.5+E583D
		Exp.1	Exp.2	Exp.1	Exp.2	Exp.1	Exp.2	Exp.1	Exp.2	Exp.1	Exp.2	Exp.1	Exp.2	Exp.1	Exp.2	Exp.1	Exp.2	Exp.1	Exp.2	Exp.1	Exp.2	Exp.1	Exp.2	Exp.1	Exp.2	Exp.1	Exp.2
	10	93.27	93.94	94.34	94.67	94.58	93.62	90	89	89	89	0	0	95.43	94.81	58.9	58.77	96	95	93.7	92.99	93.56	94.07	96.08	96.71	95.33	95.03
	2.5	93.16	94.07	93.8	94.51	93.93	93.5	92	91	91	91	0	0	94.77	95.08	61.59	61.03	96	96	93.08	93.34	94.02	93.37	95.51	95.93	95.15	94.6
	0.625	92.02	92.94	91.81	90.27	91.87	90.29	93	93	91	91	0	0	93.54	92.47	61.16	59.61	96	96	92.35	91.86	91.78	90.66	92.7	94.06	94.05	91.61
	0.15625	82.1	83.08	76.37	74.35	73.82	73.4	88	87	84	84	0	0	82.43	80.92	55.73	56.06	85	85	81.63	80.8	76.21	75.16	80.15	82.13	81.93	80.78
	0.0390625	54.38	52.31	41.14	47.36	41.06	40.36	64	66	53	58	0	0	57.81	50.75	35.45	37.88	62	58	51.91	51.23	40.81	44.32	47.9	55.66	55.27	49.7
	0.00976562	21.37	23.24	17.25	13.33	15.61	16.19	33	39	23	32	0	0	29.31	22.24	14.79	21.06	29	35	22.56	24.07	14.62	15.8	23.01	30.41	27.5	20.81
	0.00244141	9.11	8.91	7.82	11.97	3.24	4.88	16	18	10	12	0	0	14.87	6.07	10.42	11.21	13	24	8.58	7.11	5.21	5.84	14.85	18.77	14.56	5.6
	0.000610352	6.08	5.4	0.37	6.62	2.14	5.46	13	7	9	7	0	0	2.5	2.86	5.98	0.58	11	18	1.06	2.72	1.63	4.23	2.88	6.71	5.97	1.96
	0.000152588	2.63	2.19	1.31	5.31	6.19	1.52	7	0	5	6	0	0	1.99	0.68	4.37	0	7	13	1.06	2.72	0	0	0.61	2.3	1.75	0
	3.8147e-05	0	0	0	0	0	0.29	0	0	3	0	0	0	0	0	0	0	0	0	0	0	0	0	0	0	0	0
	9.53674e-06	0	0	0	0	0	0	0	0	0	0	0	0	0	0	0	0	0	0	0	0	0	0	0	0	0	0
SD1-2:
	mAb conc. (μg/mL)	XBB.1.5		XBB.1.5+T323I		XBB.1.5+K529N		XBB.1.5+T547I (XBB.1.16.1)		XBB.1.5+T547K (Omicron)		XBB.1.5+E554K		XBB.1.5+N556K		XBB.1.5+L560Q		XBB.1.5+A570D (Alpha)		XBB.1.5+A570V		XBB.1.5+T572I		XBB.1.5+T573I		XBB.1.5+E583D
		Exp.1	Exp.2	Exp.1	Exp.2	Exp.1	Exp.2	Exp.1	Exp.2	Exp.1	Exp.2	Exp.1	Exp.2	Exp.1	Exp.2	Exp.1	Exp.2	Exp.1	Exp.2	Exp.1	Exp.2	Exp.1	Exp.2	Exp.1	Exp.2	Exp.1	Exp.2
	10	88.31	87.96	91.19	89.6	90.89	91.9	86	87	78	78	0	0	94.52	93.48	76.6	77.96	91	93	91	91.52	89.89	91.39	90.44	91.03	91.6	91.58
	2.5	88.58	88.42	90.78	89.59	90.8	92.05	89	90	82	81	0	0	94.26	94.19	69.54	71.31	94	94	90.98	91.14	90.2	90.35	90.5	90.56	91.99	91.32
	0.625	86.93	86.72	88.61	88.25	87.94	89.7	90	91	81	82	0	0	93.3	92.81	66.05	64	93	92	89.65	90.35	88.85	88.78	88.9	88.72	90.15	89.19
	0.15625	78.58	76.73	76.56	73.36	74.02	76.11	87	87	73	76	0	0	82.94	80.53	58	59.17	83	82	79.86	79.96	76.98	75.04	76.34	80.08	79.77	80.33
	0.0390625	48.1	46.79	47.82	44.66	45.72	42.73	66	69	41	49	0	0	53.78	49.99	37.15	41.76	51	58	52.42	51.1	41.49	44.53	45.55	54.37	53.69	51.07
	0.00976562	19.53	12.69	21.92	18.25	20.56	16.36	36	42	5	12	0	0	21.19	20.84	18.7	21.66	27	35	25.78	22.44	18.24	20.1	20.09	27.23	26.38	23.29
	0.00244141	10.78	6.1	7.53	12.61	5.57	7.95	21	26	0	0	0	0	11.02	11.14	9.28	10	20	28	10.95	8.87	6.5	8.83	16.31	18.08	15.3	10.38
	0.000610352	9.1	5.9	2.08	8.24	4.44	7.84	11	21	0	0	0	0	6.47	10.27	8.42	5.85	13	25	5.31	6.05	2.14	3.52	4.43	5.7	14.22	4.32
	0.000152588	2.34	3.73	0	5.38	3.05	0	0	18	0	0	0	0	4.85	4.09	0	0	9	17	4.78	1.62	0	0	1.86	0	5.45	2.57
	3.8147e-05	0	0	0	0	3.05	0	0	0	0	0	0	0	2.39	0	0	0	4	13	0	0	0	0	0	0	0	0
	9.53674e-06	0	0	0	0	0	0	0	0	0	0	0	0	0	0	0	0	0	0	0	0	0	0	0	0	0	0
SD1-3:
	mAb conc. (μg/mL)	XBB.1.5		XBB.1.5+T323I		XBB.1.5+K529N		XBB.1.5+T547I (XBB.1.16.1)		XBB.1.5+T547K (Omicron)		XBB.1.5+E554K		XBB.1.5+N556K		XBB.1.5+L560Q		XBB.1.5+A570D (Alpha)		XBB.1.5+A570V		XBB.1.5+T572I		XBB.1.5+T573I		XBB.1.5+E583D
		Exp.1	Exp.2	Exp.1	Exp.2	Exp.1	Exp.2	Exp.1	Exp.2	Exp.1	Exp.2	Exp.1	Exp.2	Exp.1	Exp.2	Exp.1	Exp.2	Exp.1	Exp.2	Exp.1	Exp.2	Exp.1	Exp.2	Exp.1	Exp.2	Exp.1	Exp.2
	10	99.81	99.63	99.22	99.38	98.7	98.17	99	98	96	95	0	0	92.75	91.86	58.91	63.98	100	100	97.97	97.65	99.37	99.53	99.56	99.64	99.93	99.94
	2.5	99.6	99.48	97.08	98.14	96.19	95.14	97	98	94	94	0	0	91.9	90.82	61.61	63.25	100	100	96.87	96.05	98.27	98.66	98.38	98.79	99.63	99.68
	0.625	95.11	95.14	86.92	87.29	78.92	78.88	92	92	89	88	0	0	85.14	85.09	54.83	55.2	99	99	88.46	87.25	89.43	88.97	85.16	88.74	93.65	92.84
	0.15625	73.42	75.08	59.38	55.88	47.16	44.82	73	73	69	64	0	0	65.23	63.03	40.23	41.72	82	79	63.77	60.56	61.06	61.16	58.39	58.99	70.04	64.96
	0.0390625	35.82	39.92	32.74	28.43	15.28	18.8	46	40	46	31	0	0	36.18	28.18	21.35	23.38	38	43	33.09	29.09	27.79	29.45	33.2	32.06	36	34.2
	0.00976562	10.47	15.06	13.5	13.52	5.97	6.01	23	25	22	18	0	0	14.08	9.98	10.8	12.01	16	11	17.86	12.92	9.12	19.04	18.79	18.17	20.62	17.25
	0.00244141	9.3	9.2	8.61	11.55	3.93	2.79	21	10	11	15	0	0	8.76	5.55	8.02	5.91	10	4	9.58	9.92	8.58	12.19	15.7	12.72	12.15	8.84
	0.000610352	0.92	0.43	8.74	7.75	0	0	13	5	0	9	0	0	6.76	3.36	5.69	0.74	9	2	3.29	4.88	8.54	9.32	10	10.28	9.95	4.92
	0.000152588	0	0	7.1	0	0	0	0	0	0	6	0	0	2.12	2.01	1.49	0.86	6	0	0	0	6.55	7.28	4.95	6.1	7.29	0
	3.8147e-05	0	0	0	0	0	0	0	0	0	0	0	0	0	0.84	0	0	0	0	0	0	0	0	0	0	0	0
	9.53674e-06	0	0	0	0	0	0	0	0	0	0	0	0	0	0	0	0	0	0	0	0	0	0	0	0	0	0

## Sheet: Figure 6d
	Date	Percentage proportion of all sequence samples
	9-Jan-2020	0
	10-Jan-2020	0
	11-Jan-2020	0
	12-Jan-2020	0
	13-Jan-2020	0
	14-Jan-2020	0
	15-Jan-2020	0
	16-Jan-2020	0
	17-Jan-2020	0
	18-Jan-2020	0
	19-Jan-2020	0
	20-Jan-2020	0
	21-Jan-2020	0
	22-Jan-2020	0
	23-Jan-2020	0
	24-Jan-2020	0
	25-Jan-2020	0
	26-Jan-2020	0
	27-Jan-2020	0
	28-Jan-2020	0
	29-Jan-2020	0
	30-Jan-2020	0
	31-Jan-2020	0
	1-Feb-2020	0
	2-Feb-2020	0
	3-Feb-2020	0
	4-Feb-2020	0
	5-Feb-2020	0
	6-Feb-2020	0
	7-Feb-2020	0
	8-Feb-2020	0
	9-Feb-2020	0
	10-Feb-2020	0
	11-Feb-2020	0
	12-Feb-2020	0
	13-Feb-2020	0
	14-Feb-2020	0
	15-Feb-2020	0
	16-Feb-2020	0
	17-Feb-2020	0
	18-Feb-2020	0
	19-Feb-2020	0
	20-Feb-2020	0
	21-Feb-2020	0
	22-Feb-2020	0
	23-Feb-2020	0
	24-Feb-2020	0
	25-Feb-2020	0
	26-Feb-2020	0
	27-Feb-2020	0
	28-Feb-2020	0
	29-Feb-2020	0
	1-Mar-2020	0
	2-Mar-2020	0
	3-Mar-2020	0
	4-Mar-2020	0
	5-Mar-2020	0
	6-Mar-2020	0
	7-Mar-2020	0
	8-Mar-2020	0
	9-Mar-2020	0
	10-Mar-2020	0
	11-Mar-2020	0
	12-Mar-2020	0
	13-Mar-2020	0
	14-Mar-2020	0
	15-Mar-2020	0
	16-Mar-2020	0
	17-Mar-2020	0
	18-Mar-2020	0
	19-Mar-2020	0
	20-Mar-2020	0
	21-Mar-2020	0
	22-Mar-2020	0
	23-Mar-2020	0
	24-Mar-2020	0
	25-Mar-2020	0
	26-Mar-2020	0
	27-Mar-2020	0
	28-Mar-2020	0
	29-Mar-2020	0
	30-Mar-2020	0
	31-Mar-2020	0
	1-Apr-2020	0
	2-Apr-2020	0
	3-Apr-2020	0
	4-Apr-2020	0
	5-Apr-2020	0
	6-Apr-2020	0
	7-Apr-2020	0
	8-Apr-2020	0
	9-Apr-2020	0
	10-Apr-2020	0.01
	11-Apr-2020	0.01
	12-Apr-2020	0.01
	13-Apr-2020	0.01
	14-Apr-2020	0.01
	15-Apr-2020	0.01
	16-Apr-2020	0.01
	17-Apr-2020	0
	18-Apr-2020	0
	19-Apr-2020	0
	20-Apr-2020	0
	21-Apr-2020	0
	22-Apr-2020	0
	23-Apr-2020	0
	24-Apr-2020	0
	25-Apr-2020	0
	26-Apr-2020	0
	27-Apr-2020	0
	28-Apr-2020	0
	29-Apr-2020	0
	30-Apr-2020	0
	1-May-2020	0
	2-May-2020	0
	3-May-2020	0
	4-May-2020	0
	5-May-2020	0
	6-May-2020	0
	7-May-2020	0
	8-May-2020	0
	9-May-2020	0
	10-May-2020	0
	11-May-2020	0
	12-May-2020	0
	13-May-2020	0
	14-May-2020	0
	15-May-2020	0
	16-May-2020	0
	17-May-2020	0
	18-May-2020	0
	19-May-2020	0
	20-May-2020	0
	21-May-2020	0
	22-May-2020	0
	23-May-2020	0
	24-May-2020	0
	25-May-2020	0
	26-May-2020	0.02
	27-May-2020	0.02
	28-May-2020	0.02
	29-May-2020	0.02
	30-May-2020	0.02
	31-May-2020	0.02
	1-Jun-2020	0.02
	2-Jun-2020	0
	3-Jun-2020	0
	4-Jun-2020	0
	5-Jun-2020	0
	6-Jun-2020	0
	7-Jun-2020	0
	8-Jun-2020	0
	9-Jun-2020	0
	10-Jun-2020	0
	11-Jun-2020	0
	12-Jun-2020	0
	13-Jun-2020	0
	14-Jun-2020	0
	15-Jun-2020	0
	16-Jun-2020	0
	17-Jun-2020	0
	18-Jun-2020	0
	19-Jun-2020	0
	20-Jun-2020	0
	21-Jun-2020	0
	22-Jun-2020	0
	23-Jun-2020	0
	24-Jun-2020	0
	25-Jun-2020	0
	26-Jun-2020	0
	27-Jun-2020	0
	28-Jun-2020	0
	29-Jun-2020	0
	30-Jun-2020	0
	1-Jul-2020	0
	2-Jul-2020	0
	3-Jul-2020	0
	4-Jul-2020	0
	5-Jul-2020	0
	6-Jul-2020	0
	7-Jul-2020	0
	8-Jul-2020	0
	9-Jul-2020	0
	10-Jul-2020	0
	11-Jul-2020	0
	12-Jul-2020	0.01
	13-Jul-2020	0.01
	14-Jul-2020	0.01
	15-Jul-2020	0.01
	16-Jul-2020	0.01
	17-Jul-2020	0.01
	18-Jul-2020	0.01
	19-Jul-2020	0
	20-Jul-2020	0
	21-Jul-2020	0
	22-Jul-2020	0
	23-Jul-2020	0
	24-Jul-2020	0
	25-Jul-2020	0
	26-Jul-2020	0
	27-Jul-2020	0
	28-Jul-2020	0
	29-Jul-2020	0
	30-Jul-2020	0
	31-Jul-2020	0
	1-Aug-2020	0
	2-Aug-2020	0
	3-Aug-2020	0
	4-Aug-2020	0
	5-Aug-2020	0
	6-Aug-2020	0
	7-Aug-2020	0
	8-Aug-2020	0
	9-Aug-2020	0
	10-Aug-2020	0
	11-Aug-2020	0
	12-Aug-2020	0
	13-Aug-2020	0
	14-Aug-2020	0
	15-Aug-2020	0
	16-Aug-2020	0
	17-Aug-2020	0
	18-Aug-2020	0
	19-Aug-2020	0
	20-Aug-2020	0
	21-Aug-2020	0
	22-Aug-2020	0
	23-Aug-2020	0
	24-Aug-2020	0
	25-Aug-2020	0
	26-Aug-2020	0
	27-Aug-2020	0
	28-Aug-2020	0
	29-Aug-2020	0
	30-Aug-2020	0
	31-Aug-2020	0
	1-Sep-2020	0
	2-Sep-2020	0
	3-Sep-2020	0
	4-Sep-2020	0
	5-Sep-2020	0
	6-Sep-2020	0
	7-Sep-2020	0
	8-Sep-2020	0
	9-Sep-2020	0
	10-Sep-2020	0
	11-Sep-2020	0
	12-Sep-2020	0
	13-Sep-2020	0
	14-Sep-2020	0
	15-Sep-2020	0
	16-Sep-2020	0
	17-Sep-2020	0
	18-Sep-2020	0
	19-Sep-2020	0
	20-Sep-2020	0
	21-Sep-2020	0
	22-Sep-2020	0
	23-Sep-2020	0
	24-Sep-2020	0
	25-Sep-2020	0
	26-Sep-2020	0
	27-Sep-2020	0
	28-Sep-2020	0
	29-Sep-2020	0
	30-Sep-2020	0
	1-Oct-2020	0
	2-Oct-2020	0
	3-Oct-2020	0
	4-Oct-2020	0
	5-Oct-2020	0
	6-Oct-2020	0
	7-Oct-2020	0
	8-Oct-2020	0
	9-Oct-2020	0
	10-Oct-2020	0
	11-Oct-2020	0
	12-Oct-2020	0
	13-Oct-2020	0
	14-Oct-2020	0
	15-Oct-2020	0
	16-Oct-2020	0
	17-Oct-2020	0
	18-Oct-2020	0
	19-Oct-2020	0
	20-Oct-2020	0
	21-Oct-2020	0
	22-Oct-2020	0
	23-Oct-2020	0
	24-Oct-2020	0
	25-Oct-2020	0
	26-Oct-2020	0
	27-Oct-2020	0
	28-Oct-2020	0
	29-Oct-2020	0
	30-Oct-2020	0
	31-Oct-2020	0
	1-Nov-2020	0
	2-Nov-2020	0
	3-Nov-2020	0
	4-Nov-2020	0
	5-Nov-2020	0
	6-Nov-2020	0
	7-Nov-2020	0
	8-Nov-2020	0
	9-Nov-2020	0
	10-Nov-2020	0
	11-Nov-2020	0
	12-Nov-2020	0
	13-Nov-2020	0
	14-Nov-2020	0
	15-Nov-2020	0
	16-Nov-2020	0
	17-Nov-2020	0
	18-Nov-2020	0
	19-Nov-2020	0
	20-Nov-2020	0
	21-Nov-2020	0
	22-Nov-2020	0
	23-Nov-2020	0
	24-Nov-2020	0
	25-Nov-2020	0
	26-Nov-2020	0
	27-Nov-2020	0
	28-Nov-2020	0.01
	29-Nov-2020	0.01
	30-Nov-2020	0.01
	1-Dec-2020	0.01
	2-Dec-2020	0.01
	3-Dec-2020	0.01
	4-Dec-2020	0.01
	5-Dec-2020	0
	6-Dec-2020	0
	7-Dec-2020	0.01
	8-Dec-2020	0.01
	9-Dec-2020	0.01
	10-Dec-2020	0.01
	11-Dec-2020	0.01
	12-Dec-2020	0.01
	13-Dec-2020	0.01
	14-Dec-2020	0.01
	15-Dec-2020	0
	16-Dec-2020	0
	17-Dec-2020	0
	18-Dec-2020	0
	19-Dec-2020	0
	20-Dec-2020	0
	21-Dec-2020	0
	22-Dec-2020	0
	23-Dec-2020	0
	24-Dec-2020	0
	25-Dec-2020	0
	26-Dec-2020	0
	27-Dec-2020	0
	28-Dec-2020	0
	29-Dec-2020	0
	30-Dec-2020	0
	31-Dec-2020	0
	1-Jan-2021	0
	2-Jan-2021	0
	3-Jan-2021	0
	4-Jan-2021	0
	5-Jan-2021	0
	6-Jan-2021	0
	7-Jan-2021	0
	8-Jan-2021	0
	9-Jan-2021	0
	10-Jan-2021	0
	11-Jan-2021	0
	12-Jan-2021	0
	13-Jan-2021	0
	14-Jan-2021	0
	15-Jan-2021	0
	16-Jan-2021	0
	17-Jan-2021	0
	18-Jan-2021	0
	19-Jan-2021	0
	20-Jan-2021	0
	21-Jan-2021	0
	22-Jan-2021	0
	23-Jan-2021	0
	24-Jan-2021	0
	25-Jan-2021	0
	26-Jan-2021	0
	27-Jan-2021	0
	28-Jan-2021	0
	29-Jan-2021	0
	30-Jan-2021	0
	31-Jan-2021	0
	1-Feb-2021	0
	2-Feb-2021	0
	3-Feb-2021	0
	4-Feb-2021	0
	5-Feb-2021	0
	6-Feb-2021	0
	7-Feb-2021	0
	8-Feb-2021	0
	9-Feb-2021	0
	10-Feb-2021	0
	11-Feb-2021	0
	12-Feb-2021	0
	13-Feb-2021	0
	14-Feb-2021	0
	15-Feb-2021	0
	16-Feb-2021	0
	17-Feb-2021	0
	18-Feb-2021	0
	19-Feb-2021	0
	20-Feb-2021	0
	21-Feb-2021	0
	22-Feb-2021	0
	23-Feb-2021	0
	24-Feb-2021	0
	25-Feb-2021	0
	26-Feb-2021	0
	27-Feb-2021	0
	28-Feb-2021	0
	1-Mar-2021	0
	2-Mar-2021	0
	3-Mar-2021	0
	4-Mar-2021	0
	5-Mar-2021	0
	6-Mar-2021	0
	7-Mar-2021	0
	8-Mar-2021	0
	9-Mar-2021	0
	10-Mar-2021	0
	11-Mar-2021	0
	12-Mar-2021	0
	13-Mar-2021	0
	14-Mar-2021	0
	15-Mar-2021	0
	16-Mar-2021	0
	17-Mar-2021	0
	18-Mar-2021	0
	19-Mar-2021	0
	20-Mar-2021	0
	21-Mar-2021	0
	22-Mar-2021	0
	23-Mar-2021	0
	24-Mar-2021	0
	25-Mar-2021	0
	26-Mar-2021	0
	27-Mar-2021	0
	28-Mar-2021	0
	29-Mar-2021	0
	30-Mar-2021	0
	31-Mar-2021	0
	1-Apr-2021	0
	2-Apr-2021	0
	3-Apr-2021	0
	4-Apr-2021	0
	5-Apr-2021	0
	6-Apr-2021	0
	7-Apr-2021	0
	8-Apr-2021	0
	9-Apr-2021	0
	10-Apr-2021	0
	11-Apr-2021	0
	12-Apr-2021	0
	13-Apr-2021	0
	14-Apr-2021	0
	15-Apr-2021	0
	16-Apr-2021	0
	17-Apr-2021	0
	18-Apr-2021	0
	19-Apr-2021	0
	20-Apr-2021	0
	21-Apr-2021	0
	22-Apr-2021	0
	23-Apr-2021	0
	24-Apr-2021	0
	25-Apr-2021	0
	26-Apr-2021	0
	27-Apr-2021	0
	28-Apr-2021	0
	29-Apr-2021	0
	30-Apr-2021	0
	1-May-2021	0
	2-May-2021	0
	3-May-2021	0
	4-May-2021	0
	5-May-2021	0
	6-May-2021	0
	7-May-2021	0
	8-May-2021	0
	9-May-2021	0
	10-May-2021	0
	11-May-2021	0
	12-May-2021	0
	13-May-2021	0
	14-May-2021	0
	15-May-2021	0
	16-May-2021	0
	17-May-2021	0
	18-May-2021	0
	19-May-2021	0
	20-May-2021	0
	21-May-2021	0
	22-May-2021	0
	23-May-2021	0
	24-May-2021	0
	25-May-2021	0
	26-May-2021	0
	27-May-2021	0
	28-May-2021	0
	29-May-2021	0
	30-May-2021	0
	31-May-2021	0
	1-Jun-2021	0
	2-Jun-2021	0
	3-Jun-2021	0
	4-Jun-2021	0
	5-Jun-2021	0
	6-Jun-2021	0
	7-Jun-2021	0
	8-Jun-2021	0
	9-Jun-2021	0
	10-Jun-2021	0
	11-Jun-2021	0
	12-Jun-2021	0
	13-Jun-2021	0
	14-Jun-2021	0
	15-Jun-2021	0
	16-Jun-2021	0
	17-Jun-2021	0
	18-Jun-2021	0
	19-Jun-2021	0
	20-Jun-2021	0
	21-Jun-2021	0
	22-Jun-2021	0
	23-Jun-2021	0
	24-Jun-2021	0
	25-Jun-2021	0
	26-Jun-2021	0
	27-Jun-2021	0
	28-Jun-2021	0
	29-Jun-2021	0
	30-Jun-2021	0
	1-Jul-2021	0
	2-Jul-2021	0
	3-Jul-2021	0
	4-Jul-2021	0
	5-Jul-2021	0
	6-Jul-2021	0
	7-Jul-2021	0
	8-Jul-2021	0
	9-Jul-2021	0
	10-Jul-2021	0
	11-Jul-2021	0
	12-Jul-2021	0
	13-Jul-2021	0
	14-Jul-2021	0
	15-Jul-2021	0
	16-Jul-2021	0
	17-Jul-2021	0
	18-Jul-2021	0
	19-Jul-2021	0
	20-Jul-2021	0
	21-Jul-2021	0
	22-Jul-2021	0
	23-Jul-2021	0
	24-Jul-2021	0
	25-Jul-2021	0
	26-Jul-2021	0
	27-Jul-2021	0
	28-Jul-2021	0
	29-Jul-2021	0
	30-Jul-2021	0
	31-Jul-2021	0
	1-Aug-2021	0
	2-Aug-2021	0
	3-Aug-2021	0
	4-Aug-2021	0
	5-Aug-2021	0
	6-Aug-2021	0
	7-Aug-2021	0
	8-Aug-2021	0
	9-Aug-2021	0
	10-Aug-2021	0
	11-Aug-2021	0
	12-Aug-2021	0
	13-Aug-2021	0
	14-Aug-2021	0
	15-Aug-2021	0
	16-Aug-2021	0
	17-Aug-2021	0
	18-Aug-2021	0
	19-Aug-2021	0
	20-Aug-2021	0
	21-Aug-2021	0
	22-Aug-2021	0
	23-Aug-2021	0
	24-Aug-2021	0
	25-Aug-2021	0
	26-Aug-2021	0
	27-Aug-2021	0
	28-Aug-2021	0
	29-Aug-2021	0
	30-Aug-2021	0
	31-Aug-2021	0
	1-Sep-2021	0
	2-Sep-2021	0
	3-Sep-2021	0
	4-Sep-2021	0
	5-Sep-2021	0
	6-Sep-2021	0
	7-Sep-2021	0
	8-Sep-2021	0
	9-Sep-2021	0
	10-Sep-2021	0
	11-Sep-2021	0
	12-Sep-2021	0
	13-Sep-2021	0
	14-Sep-2021	0
	15-Sep-2021	0
	16-Sep-2021	0
	17-Sep-2021	0
	18-Sep-2021	0
	19-Sep-2021	0
	20-Sep-2021	0
	21-Sep-2021	0
	22-Sep-2021	0
	23-Sep-2021	0
	24-Sep-2021	0
	25-Sep-2021	0
	26-Sep-2021	0
	27-Sep-2021	0
	28-Sep-2021	0
	29-Sep-2021	0
	30-Sep-2021	0
	1-Oct-2021	0
	2-Oct-2021	0
	3-Oct-2021	0
	4-Oct-2021	0
	5-Oct-2021	0
	6-Oct-2021	0
	7-Oct-2021	0
	8-Oct-2021	0
	9-Oct-2021	0
	10-Oct-2021	0
	11-Oct-2021	0
	12-Oct-2021	0
	13-Oct-2021	0
	14-Oct-2021	0
	15-Oct-2021	0
	16-Oct-2021	0
	17-Oct-2021	0
	18-Oct-2021	0
	19-Oct-2021	0.01
	20-Oct-2021	0.01
	21-Oct-2021	0
	22-Oct-2021	0
	23-Oct-2021	0
	24-Oct-2021	0
	25-Oct-2021	0
	26-Oct-2021	0
	27-Oct-2021	0
	28-Oct-2021	0
	29-Oct-2021	0
	30-Oct-2021	0
	31-Oct-2021	0
	1-Nov-2021	0
	2-Nov-2021	0
	3-Nov-2021	0
	4-Nov-2021	0
	5-Nov-2021	0
	6-Nov-2021	0
	7-Nov-2021	0
	8-Nov-2021	0
	9-Nov-2021	0
	10-Nov-2021	0
	11-Nov-2021	0
	12-Nov-2021	0
	13-Nov-2021	0
	14-Nov-2021	0
	15-Nov-2021	0
	16-Nov-2021	0
	17-Nov-2021	0
	18-Nov-2021	0
	19-Nov-2021	0
	20-Nov-2021	0
	21-Nov-2021	0
	22-Nov-2021	0
	23-Nov-2021	0
	24-Nov-2021	0
	25-Nov-2021	0
	26-Nov-2021	0
	27-Nov-2021	0
	28-Nov-2021	0
	29-Nov-2021	0
	30-Nov-2021	0
	1-Dec-2021	0
	2-Dec-2021	0
	3-Dec-2021	0
	4-Dec-2021	0
	5-Dec-2021	0
	6-Dec-2021	0
	7-Dec-2021	0
	8-Dec-2021	0
	9-Dec-2021	0
	10-Dec-2021	0
	11-Dec-2021	0
	12-Dec-2021	0
	13-Dec-2021	0
	14-Dec-2021	0
	15-Dec-2021	0
	16-Dec-2021	0
	17-Dec-2021	0
	18-Dec-2021	0
	19-Dec-2021	0
	20-Dec-2021	0
	21-Dec-2021	0
	22-Dec-2021	0
	23-Dec-2021	0
	24-Dec-2021	0
	25-Dec-2021	0
	26-Dec-2021	0
	27-Dec-2021	0
	28-Dec-2021	0
	29-Dec-2021	0
	30-Dec-2021	0
	31-Dec-2021	0
	1-Jan-2022	0
	2-Jan-2022	0
	3-Jan-2022	0
	4-Jan-2022	0
	5-Jan-2022	0
	6-Jan-2022	0
	7-Jan-2022	0
	8-Jan-2022	0
	9-Jan-2022	0
	10-Jan-2022	0
	11-Jan-2022	0
	12-Jan-2022	0
	13-Jan-2022	0
	14-Jan-2022	0
	15-Jan-2022	0
	16-Jan-2022	0
	17-Jan-2022	0
	18-Jan-2022	0
	19-Jan-2022	0
	20-Jan-2022	0
	21-Jan-2022	0
	22-Jan-2022	0
	23-Jan-2022	0
	24-Jan-2022	0
	25-Jan-2022	0
	26-Jan-2022	0
	27-Jan-2022	0
	28-Jan-2022	0
	29-Jan-2022	0
	30-Jan-2022	0
	31-Jan-2022	0
	1-Feb-2022	0
	2-Feb-2022	0
	3-Feb-2022	0
	4-Feb-2022	0
	5-Feb-2022	0
	6-Feb-2022	0
	7-Feb-2022	0
	8-Feb-2022	0
	9-Feb-2022	0
	10-Feb-2022	0
	11-Feb-2022	0
	12-Feb-2022	0
	13-Feb-2022	0
	14-Feb-2022	0
	15-Feb-2022	0
	16-Feb-2022	0
	17-Feb-2022	0
	18-Feb-2022	0
	19-Feb-2022	0
	20-Feb-2022	0
	21-Feb-2022	0
	22-Feb-2022	0
	23-Feb-2022	0
	24-Feb-2022	0
	25-Feb-2022	0.01
	26-Feb-2022	0.01
	27-Feb-2022	0.01
	28-Feb-2022	0.01
	1-Mar-2022	0.01
	2-Mar-2022	0.01
	3-Mar-2022	0.01
	4-Mar-2022	0.01
	5-Mar-2022	0
	6-Mar-2022	0
	7-Mar-2022	0
	8-Mar-2022	0
	9-Mar-2022	0
	10-Mar-2022	0
	11-Mar-2022	0
	12-Mar-2022	0
	13-Mar-2022	0
	14-Mar-2022	0
	15-Mar-2022	0
	16-Mar-2022	0
	17-Mar-2022	0
	18-Mar-2022	0
	19-Mar-2022	0
	20-Mar-2022	0
	21-Mar-2022	0.01
	22-Mar-2022	0
	23-Mar-2022	0
	24-Mar-2022	0.01
	25-Mar-2022	0.01
	26-Mar-2022	0.01
	27-Mar-2022	0.01
	28-Mar-2022	0.01
	29-Mar-2022	0.01
	30-Mar-2022	0.01
	31-Mar-2022	0.01
	1-Apr-2022	0.01
	2-Apr-2022	0.01
	3-Apr-2022	0.01
	4-Apr-2022	0.01
	5-Apr-2022	0.01
	6-Apr-2022	0.01
	7-Apr-2022	0.01
	8-Apr-2022	0
	9-Apr-2022	0
	10-Apr-2022	0
	11-Apr-2022	0
	12-Apr-2022	0
	13-Apr-2022	0
	14-Apr-2022	0
	15-Apr-2022	0.01
	16-Apr-2022	0
	17-Apr-2022	0
	18-Apr-2022	0
	19-Apr-2022	0
	20-Apr-2022	0
	21-Apr-2022	0
	22-Apr-2022	0
	23-Apr-2022	0
	24-Apr-2022	0
	25-Apr-2022	0
	26-Apr-2022	0
	27-Apr-2022	0
	28-Apr-2022	0
	29-Apr-2022	0
	30-Apr-2022	0
	1-May-2022	0
	2-May-2022	0.01
	3-May-2022	0.01
	4-May-2022	0.01
	5-May-2022	0.01
	6-May-2022	0
	7-May-2022	0
	8-May-2022	0
	9-May-2022	0
	10-May-2022	0
	11-May-2022	0
	12-May-2022	0
	13-May-2022	0
	14-May-2022	0
	15-May-2022	0
	16-May-2022	0.01
	17-May-2022	0.01
	18-May-2022	0.01
	19-May-2022	0.01
	20-May-2022	0.01
	21-May-2022	0.01
	22-May-2022	0.01
	23-May-2022	0.01
	24-May-2022	0.01
	25-May-2022	0.01
	26-May-2022	0.01
	27-May-2022	0.01
	28-May-2022	0.01
	29-May-2022	0.01
	30-May-2022	0.01
	31-May-2022	0.01
	1-Jun-2022	0.01
	2-Jun-2022	0.01
	3-Jun-2022	0
	4-Jun-2022	0.01
	5-Jun-2022	0
	6-Jun-2022	0
	7-Jun-2022	0
	8-Jun-2022	0
	9-Jun-2022	0
	10-Jun-2022	0
	11-Jun-2022	0
	12-Jun-2022	0
	13-Jun-2022	0
	14-Jun-2022	0
	15-Jun-2022	0
	16-Jun-2022	0
	17-Jun-2022	0
	18-Jun-2022	0
	19-Jun-2022	0
	20-Jun-2022	0
	21-Jun-2022	0
	22-Jun-2022	0
	23-Jun-2022	0
	24-Jun-2022	0
	25-Jun-2022	0
	26-Jun-2022	0
	27-Jun-2022	0
	28-Jun-2022	0
	29-Jun-2022	0
	30-Jun-2022	0
	1-Jul-2022	0
	2-Jul-2022	0
	3-Jul-2022	0
	4-Jul-2022	0
	5-Jul-2022	0
	6-Jul-2022	0
	7-Jul-2022	0.01
	8-Jul-2022	0.01
	9-Jul-2022	0
	10-Jul-2022	0
	11-Jul-2022	0
	12-Jul-2022	0
	13-Jul-2022	0
	14-Jul-2022	0
	15-Jul-2022	0
	16-Jul-2022	0
	17-Jul-2022	0
	18-Jul-2022	0
	19-Jul-2022	0
	20-Jul-2022	0
	21-Jul-2022	0
	22-Jul-2022	0
	23-Jul-2022	0
	24-Jul-2022	0
	25-Jul-2022	0
	26-Jul-2022	0
	27-Jul-2022	0
	28-Jul-2022	0
	29-Jul-2022	0
	30-Jul-2022	0
	31-Jul-2022	0
	1-Aug-2022	0
	2-Aug-2022	0
	3-Aug-2022	0
	4-Aug-2022	0
	5-Aug-2022	0
	6-Aug-2022	0
	7-Aug-2022	0
	8-Aug-2022	0
	9-Aug-2022	0
	10-Aug-2022	0
	11-Aug-2022	0
	12-Aug-2022	0
	13-Aug-2022	0
	14-Aug-2022	0.01
	15-Aug-2022	0.01
	16-Aug-2022	0.01
	17-Aug-2022	0.01
	18-Aug-2022	0.01
	19-Aug-2022	0.01
	20-Aug-2022	0.01
	21-Aug-2022	0.02
	22-Aug-2022	0.02
	23-Aug-2022	0.01
	24-Aug-2022	0.01
	25-Aug-2022	0.01
	26-Aug-2022	0.01
	27-Aug-2022	0.01
	28-Aug-2022	0
	29-Aug-2022	0
	30-Aug-2022	0
	31-Aug-2022	0.01
	1-Sep-2022	0.01
	2-Sep-2022	0.01
	3-Sep-2022	0.01
	4-Sep-2022	0.01
	5-Sep-2022	0.01
	6-Sep-2022	0.01
	7-Sep-2022	0.01
	8-Sep-2022	0.01
	9-Sep-2022	0.01
	10-Sep-2022	0.01
	11-Sep-2022	0.01
	12-Sep-2022	0.01
	13-Sep-2022	0.01
	14-Sep-2022	0.01
	15-Sep-2022	0.01
	16-Sep-2022	0.01
	17-Sep-2022	0.01
	18-Sep-2022	0.01
	19-Sep-2022	0.01
	20-Sep-2022	0.01
	21-Sep-2022	0.01
	22-Sep-2022	0
	23-Sep-2022	0
	24-Sep-2022	0
	25-Sep-2022	0
	26-Sep-2022	0
	27-Sep-2022	0.01
	28-Sep-2022	0.01
	29-Sep-2022	0.01
	30-Sep-2022	0.01
	1-Oct-2022	0.01
	2-Oct-2022	0.01
	3-Oct-2022	0.01
	4-Oct-2022	0
	5-Oct-2022	0.01
	6-Oct-2022	0.01
	7-Oct-2022	0.01
	8-Oct-2022	0.01
	9-Oct-2022	0.01
	10-Oct-2022	0.01
	11-Oct-2022	0.01
	12-Oct-2022	0
	13-Oct-2022	0
	14-Oct-2022	0
	15-Oct-2022	0
	16-Oct-2022	0
	17-Oct-2022	0
	18-Oct-2022	0
	19-Oct-2022	0
	20-Oct-2022	0
	21-Oct-2022	0.01
	22-Oct-2022	0.01
	23-Oct-2022	0.01
	24-Oct-2022	0.01
	25-Oct-2022	0.01
	26-Oct-2022	0.01
	27-Oct-2022	0.01
	28-Oct-2022	0
	29-Oct-2022	0
	30-Oct-2022	0
	31-Oct-2022	0.01
	1-Nov-2022	0.01
	2-Nov-2022	0
	3-Nov-2022	0.01
	4-Nov-2022	0.01
	5-Nov-2022	0.01
	6-Nov-2022	0
	7-Nov-2022	0
	8-Nov-2022	0
	9-Nov-2022	0
	10-Nov-2022	0
	11-Nov-2022	0
	12-Nov-2022	0
	13-Nov-2022	0.01
	14-Nov-2022	0.01
	15-Nov-2022	0.01
	16-Nov-2022	0.01
	17-Nov-2022	0.01
	18-Nov-2022	0.01
	19-Nov-2022	0.01
	20-Nov-2022	0.01
	21-Nov-2022	0.01
	22-Nov-2022	0.01
	23-Nov-2022	0.01
	24-Nov-2022	0.01
	25-Nov-2022	0.01
	26-Nov-2022	0.01
	27-Nov-2022	0.01
	28-Nov-2022	0.02
	29-Nov-2022	0.02
	30-Nov-2022	0.02
	1-Dec-2022	0.02
	2-Dec-2022	0.02
	3-Dec-2022	0.01
	4-Dec-2022	0.01
	5-Dec-2022	0.01
	6-Dec-2022	0.01
	7-Dec-2022	0.01
	8-Dec-2022	0.01
	9-Dec-2022	0.01
	10-Dec-2022	0.01
	11-Dec-2022	0.01
	12-Dec-2022	0.02
	13-Dec-2022	0.02
	14-Dec-2022	0.02
	15-Dec-2022	0.02
	16-Dec-2022	0.02
	17-Dec-2022	0.02
	18-Dec-2022	0.01
	19-Dec-2022	0.01
	20-Dec-2022	0.01
	21-Dec-2022	0.01
	22-Dec-2022	0.01
	23-Dec-2022	0.02
	24-Dec-2022	0.02
	25-Dec-2022	0.02
	26-Dec-2022	0.02
	27-Dec-2022	0.01
	28-Dec-2022	0.02
	29-Dec-2022	0.01
	30-Dec-2022	0.01
	31-Dec-2022	0.01
	1-Jan-2023	0.01
	2-Jan-2023	0.01
	3-Jan-2023	0.02
	4-Jan-2023	0.02
	5-Jan-2023	0.02
	6-Jan-2023	0.02
	7-Jan-2023	0.03
	8-Jan-2023	0.04
	9-Jan-2023	0.04
	10-Jan-2023	0.04
	11-Jan-2023	0.04
	12-Jan-2023	0.04
	13-Jan-2023	0.04
	14-Jan-2023	0.04
	15-Jan-2023	0.04
	16-Jan-2023	0.04
	17-Jan-2023	0.05
	18-Jan-2023	0.04
	19-Jan-2023	0.05
	20-Jan-2023	0.05
	21-Jan-2023	0.07
	22-Jan-2023	0.06
	23-Jan-2023	0.07
	24-Jan-2023	0.07
	25-Jan-2023	0.08
	26-Jan-2023	0.07
	27-Jan-2023	0.08
	28-Jan-2023	0.07
	29-Jan-2023	0.07
	30-Jan-2023	0.07
	31-Jan-2023	0.07
	1-Feb-2023	0.07
	2-Feb-2023	0.08
	3-Feb-2023	0.1
	4-Feb-2023	0.12
	5-Feb-2023	0.14
	6-Feb-2023	0.14
	7-Feb-2023	0.14
	8-Feb-2023	0.15
	9-Feb-2023	0.14
	10-Feb-2023	0.14
	11-Feb-2023	0.13
	12-Feb-2023	0.12
	13-Feb-2023	0.12
	14-Feb-2023	0.11
	15-Feb-2023	0.11
	16-Feb-2023	0.11
	17-Feb-2023	0.12
	18-Feb-2023	0.11
	19-Feb-2023	0.11
	20-Feb-2023	0.11
	21-Feb-2023	0.11
	22-Feb-2023	0.11
	23-Feb-2023	0.1
	24-Feb-2023	0.11
	25-Feb-2023	0.11
	26-Feb-2023	0.14
	27-Feb-2023	0.15
	28-Feb-2023	0.16
	1-Mar-2023	0.17
	2-Mar-2023	0.18
	3-Mar-2023	0.21
	4-Mar-2023	0.24
	5-Mar-2023	0.25
	6-Mar-2023	0.24
	7-Mar-2023	0.25
	8-Mar-2023	0.26
	9-Mar-2023	0.26
	10-Mar-2023	0.27
	11-Mar-2023	0.29
	12-Mar-2023	0.3
	13-Mar-2023	0.33
	14-Mar-2023	0.36
	15-Mar-2023	0.37
	16-Mar-2023	0.38
	17-Mar-2023	0.38
	18-Mar-2023	0.37
	19-Mar-2023	0.4
	20-Mar-2023	0.39
	21-Mar-2023	0.4
	22-Mar-2023	0.4
	23-Mar-2023	0.38
	24-Mar-2023	0.37
	25-Mar-2023	0.36
	26-Mar-2023	0.35
	27-Mar-2023	0.34
	28-Mar-2023	0.31
	29-Mar-2023	0.3
	30-Mar-2023	0.3
	31-Mar-2023	0.33
	1-Apr-2023	0.32
	2-Apr-2023	0.33
	3-Apr-2023	0.36
	4-Apr-2023	0.42
	5-Apr-2023	0.42
	6-Apr-2023	0.46
	7-Apr-2023	0.47
	8-Apr-2023	0.5
	9-Apr-2023	0.48
	10-Apr-2023	0.47
	11-Apr-2023	0.4
	12-Apr-2023	0.42
	13-Apr-2023	0.41
	14-Apr-2023	0.46
	15-Apr-2023	0.46
	16-Apr-2023	0.45
	17-Apr-2023	0.46
	18-Apr-2023	0.47
	19-Apr-2023	0.47
	20-Apr-2023	0.49
	21-Apr-2023	0.47
	22-Apr-2023	0.48
	23-Apr-2023	0.49
	24-Apr-2023	0.48
	25-Apr-2023	0.55
	26-Apr-2023	0.6
	27-Apr-2023	0.63
	28-Apr-2023	0.66
	29-Apr-2023	0.69
	30-Apr-2023	0.76
	1-May-2023	0.79
	2-May-2023	0.75
	3-May-2023	0.71
	4-May-2023	0.67
	5-May-2023	0.62
	6-May-2023	0.61
	7-May-2023	0.59
	8-May-2023	0.61
	9-May-2023	0.64
	10-May-2023	0.63
	11-May-2023	0.66
	12-May-2023	0.69
	13-May-2023	0.74
	14-May-2023	0.78
	15-May-2023	0.77
	16-May-2023	0.77
	17-May-2023	0.76
	18-May-2023	0.79
	19-May-2023	0.82
	20-May-2023	0.78
	21-May-2023	0.81
	22-May-2023	0.8
	23-May-2023	0.76
	24-May-2023	0.79
	25-May-2023	0.77
	26-May-2023	0.77
	27-May-2023	0.75
	28-May-2023	0.78
	29-May-2023	0.82
	30-May-2023	0.91
	31-May-2023	0.97
	1-Jun-2023	1.01
	2-Jun-2023	0.99
	3-Jun-2023	1.08
	4-Jun-2023	1.06
	5-Jun-2023	1.05
	6-Jun-2023	0.98
	7-Jun-2023	0.97
	8-Jun-2023	0.97
	9-Jun-2023	1.02
	10-Jun-2023	1.06
	11-Jun-2023	1.14
	12-Jun-2023	1.32
	13-Jun-2023	1.43
	14-Jun-2023	1.42
	15-Jun-2023	1.42
	16-Jun-2023	1.52
	17-Jun-2023	1.48
	18-Jun-2023	1.47
	19-Jun-2023	1.33
	20-Jun-2023	1.25
	21-Jun-2023	1.26
	22-Jun-2023	1.25
	23-Jun-2023	1.21
	24-Jun-2023	1.12
	25-Jun-2023	1.09
	26-Jun-2023	1.29
	27-Jun-2023	1.43
	28-Jun-2023	1.44
	29-Jun-2023	1.51
	30-Jun-2023	1.55
	1-Jul-2023	1.73
	2-Jul-2023	1.8
	3-Jul-2023	1.56
	4-Jul-2023	1.52
	5-Jul-2023	1.54
	6-Jul-2023	1.53
	7-Jul-2023	1.63
	8-Jul-2023	1.67
	9-Jul-2023	1.77
	10-Jul-2023	1.86
	11-Jul-2023	1.94
	12-Jul-2023	1.96
	13-Jul-2023	2.03
	14-Jul-2023	1.96
	15-Jul-2023	2.09
	16-Jul-2023	1.99
	17-Jul-2023	2.01
	18-Jul-2023	1.95
	19-Jul-2023	2.04
	20-Jul-2023	2.04
	21-Jul-2023	2.15
	22-Jul-2023	2.16
	23-Jul-2023	2.25
	24-Jul-2023	2.46
	25-Jul-2023	2.4
	26-Jul-2023	2.33
	27-Jul-2023	2.3
	28-Jul-2023	2.21
	29-Jul-2023	2.2
	30-Jul-2023	2.19
	31-Jul-2023	2.03
	1-Aug-2023	2.07
	2-Aug-2023	2.08
	3-Aug-2023	2.09
	4-Aug-2023	2.17
	5-Aug-2023	2
	6-Aug-2023	1.9
	7-Aug-2023	1.85
	8-Aug-2023	1.77
	9-Aug-2023	1.76
	10-Aug-2023	1.71
	11-Aug-2023	1.71
	12-Aug-2023	1.74
	13-Aug-2023	1.79
	14-Aug-2023	1.88
	15-Aug-2023	1.97
	16-Aug-2023	1.99
	17-Aug-2023	2.05
	18-Aug-2023	2.03
	19-Aug-2023	2.13
	20-Aug-2023	2.09
	21-Aug-2023	2.04
	22-Aug-2023	2.01
	23-Aug-2023	2.12
	24-Aug-2023	2.12
	25-Aug-2023	2.06
	26-Aug-2023	1.98
	27-Aug-2023	2.03
	28-Aug-2023	2.02
	29-Aug-2023	2.05
	30-Aug-2023	1.97
	31-Aug-2023	1.91
	1-Sep-2023	2.04
	2-Sep-2023	2.09
	3-Sep-2023	2.09
	4-Sep-2023	2.16
	5-Sep-2023	2.23
	6-Sep-2023	2.22
	7-Sep-2023	2.35
	8-Sep-2023	2.41
	9-Sep-2023	2.47
	10-Sep-2023	2.56
	11-Sep-2023	2.57
	12-Sep-2023	2.49
	13-Sep-2023	2.5
	14-Sep-2023	2.48
	15-Sep-2023	2.55
	16-Sep-2023	2.52
	17-Sep-2023	2.51
	18-Sep-2023	2.52
	19-Sep-2023	2.59
	20-Sep-2023	2.63
	21-Sep-2023	2.63
	22-Sep-2023	2.72
	23-Sep-2023	2.95
	24-Sep-2023	3.04
	25-Sep-2023	3.2
	26-Sep-2023	3.43
	27-Sep-2023	3.47
	28-Sep-2023	3.58
	29-Sep-2023	3.92
	30-Sep-2023	4.01
	1-Oct-2023	4.21
	2-Oct-2023	4.4
	3-Oct-2023	4.36
	4-Oct-2023	4.34
	5-Oct-2023	4.32
	6-Oct-2023	4.63
	7-Oct-2023	4.71
	8-Oct-2023	4.88
	9-Oct-2023	4.88
	10-Oct-2023	4.92
	11-Oct-2023	5.02
	12-Oct-2023	5.04
	13-Oct-2023	5.22
	14-Oct-2023	5.31
	15-Oct-2023	5.23
	16-Oct-2023	5.18
	17-Oct-2023	5.45
	18-Oct-2023	5.61
	19-Oct-2023	5.8
	20-Oct-2023	6.33
	21-Oct-2023	6.55
	22-Oct-2023	6.91
	23-Oct-2023	7.45
	24-Oct-2023	7.59
	25-Oct-2023	7.66
	26-Oct-2023	7.88
	27-Oct-2023	8.8
	28-Oct-2023	9.3
	29-Oct-2023	9.63
	30-Oct-2023	10.25
	31-Oct-2023	10.82
	1-Nov-2023	11.05
	2-Nov-2023	11.15
	3-Nov-2023	12.26
	4-Nov-2023	12.49
	5-Nov-2023	12.65
	6-Nov-2023	12.53
	7-Nov-2023	12.75
	8-Nov-2023	13.1
	9-Nov-2023	13.45
	10-Nov-2023	15.2
	11-Nov-2023	16.14
	12-Nov-2023	16.91
	13-Nov-2023	17.78
	14-Nov-2023	18.77
	15-Nov-2023	19.18
	16-Nov-2023	19.64
	17-Nov-2023	23.11
	18-Nov-2023	24.28
	19-Nov-2023	25.5
	20-Nov-2023	26.91
	21-Nov-2023	27.98
	22-Nov-2023	28.61
	23-Nov-2023	29.66
	24-Nov-2023	30.11
	25-Nov-2023	31.93
	26-Nov-2023	34.17
	27-Nov-2023	36.15
	28-Nov-2023	38.85
	29-Nov-2023	41.04
	30-Nov-2023	42.72
	1-Dec-2023	41.64
	2-Dec-2023	45.31
	3-Dec-2023	48.18

[truncated: 6 more sheets: SI Fig. 1, SI Fig. 2a, SI Fig. 2b, SI Fig. 2c, SI Fig.2d, SI Fig.5a]
